# Supplementary material for: Archived Historical Aquatic Macroinvertebrate Specimens Suggest Connections Between Microplastic Abundance Patterns, Trophic Traits, and Land Use
Source: Insects. 2026 Apr 2;17(4):386. doi: 10.3390/insects17040386 (PMC13115684; doi:10.3390/insects17040386)
Supplement: Supplementary file 1 [file insects-17-00386-s001.zip]

Archive with 1 entries (1 files):
- insects-4156445-supplementary.pdf
